# Supplementary material for: QClus: a droplet filtering algorithm for enhanced snRNA-seq data quality in challenging samples
Source: Nucleic Acids Res. 2024 Dec 5;53(1):gkae1145. doi: 10.1093/nar/gkae1145 (PMC11724311; doi:10.1093/nar/gkae1145)
Supplement: gkae1145_Supplemental_Files [file gkae1145_supplemental_files.zip]

Archive with 3 entries (3 files):
- C_QClus supplementary figures.pdf
- D_QCLUS_SUPP_DATA.xlsx
- Supplementary data table legends.pdf
